# Supplementary material for: Mapping the global landscape of behavioral interventions for sarcopenia in older adults: implications for clinical practice and research prioritization
Source: BMC Geriatr. 2026 Jan 14;26:192. doi: 10.1186/s12877-026-06970-5 (PMC12888771; doi:10.1186/s12877-026-06970-5)
Supplement: Supplementary file 1 — Supplementary Material 1. [file 12877_2026_6970_MOESM1_ESM.xlsx]

## Sheet: Sheet1
TrialID	Public title	Source Register	web address
ChiCTR2400087860	Effects of resistance training on gut microbiota in older people with sarcopenia	ChiCTR	https://www.chictr.org.cn/showproj.html?proj=239378
ITMCTR2024000131	Community Demonstration Application of Chinese Medicine Rehabilitation Technology for Older Adults with sarcopenia and Research and Development of Equipment	ITMCTR	http://itmctr.ccebtcm.org.cn/en-US/Home/ProjectView?pid=17312178-5d2b-4644-bcd0-a5964f259388
NCT06545123	Distinct Exercise Modalities on Gut Microbiome	ClinicalTrials.gov	https://clinicaltrials.gov/ct2/show/NCT06545123
NCT06507189	Multidimensional Predictive Modeling to Understand Mechanisms of Exercise Response Heterogeneity in Older Adults	ClinicalTrials.gov	https://clinicaltrials.gov/ct2/show/NCT06507189
ChiCTR2400086278	Development and Application of a WeChat Mini Program for Nutritional Management of Elderly Sarcopenia Patients Based on the ITHBC Model	ChiCTR	https://www.chictr.org.cn/showproj.html?proj=235244
ChiCTR2400085295	The effect of Tai Chi combined with elastic band training in improving sarcopenia and its cognitive function in seniles: an fNIRS study	ChiCTR	https://www.chictr.org.cn/showproj.html?proj=231319
ChiCTR2400083643	Effects of resistance training combined with vibration training on the IGF-1/PI3K/AKT/FOXO3 axis in a population with sarcopenia	ChiCTR	https://www.chictr.org.cn/showproj.html?proj=228534
NCT06393244	A Theory-based Home-based Multi-component Exercise Training Among Older Adults With Type 2 Diabetes Mellitus	ClinicalTrials.gov	https://clinicaltrials.gov/ct2/show/NCT06393244
ChiCTR2400082351	Construction and therapeutic analysis of nutrition exercise intervention plan for hospitalized elderly patients with sarcopenia based on comprehensive geriatric assessment	ChiCTR	https://www.chictr.org.cn/showproj.html?proj=221561
NCT06363942	A Personalized Video-based Exercise Program for Fall Prevention in Frail and Pre-frail Older Adult	ClinicalTrials.gov	https://clinicaltrials.gov/ct2/show/NCT06363942
NCT06337357	Results of Progressive Resistance Training in Older Type 2 Diabetic Patients With Sarcopenia	ClinicalTrials.gov	https://clinicaltrials.gov/ct2/show/NCT06337357
NCT06293573	Whole- Body Vibration Among Egyptian Elderly With Sarcopenia	ClinicalTrials.gov	https://clinicaltrials.gov/ct2/show/NCT06293573
RBR-2tq2jky	Multicomponent exercises in older adults - VIVIFRAIL®	REBEC	https://ensaiosclinicos.gov.br/rg/RBR-2tq2jky
NCT06280586	Effectiveness of Intervention in Prevention of Sarcopenia, Frailty and Functional Decline in Pre-frail Community Elderly	ClinicalTrials.gov	https://clinicaltrials.gov/ct2/show/NCT06280586
NCT06135740	Impact of Nutrition, Sleep, and Physical Activity on Intellectual Function and Muscle Mass in Older Adults	ClinicalTrials.gov	https://clinicaltrials.gov/ct2/show/NCT06135740
NCT06128577	Bioindicators Associated With Sarcopenia Before and After Intensive Lifestyle Intervention	ClinicalTrials.gov	https://clinicaltrials.gov/ct2/show/NCT06128577
ChiCTR2300077207	Study on the effect of Xiangya's self-programmed elastic band exercise rehabilitation programme on physical fitness of elderly patients with sarcopenia based on remote monitoring	ChiCTR	https://www.chictr.org.cn/showproj.html?proj=210055
ChiCTR2300076933	Study on the effect of square dance combined with elastic band exercise on the elderly with sarcopenia and possible sarcopenia in nursing homes	ChiCTR	https://www.chictr.org.cn/showproj.html?proj=207747
NCT06094413	Effects of Multicomponent Training on Sarcopenia	ClinicalTrials.gov	https://clinicaltrials.gov/ct2/show/NCT06094413
NCT06088511	A Dyadic e-Health System on Enhancing Healthy Lifestyles of Older Adults With Sarcopenia	ClinicalTrials.gov	https://clinicaltrials.gov/ct2/show/NCT06088511
TCTR20231005004	Effect of Virtual Reality Exercise on physical performance and mental health in Community-dwelling Older People with Sarcopenia	TCTR	https://www.thaiclinicaltrials.org/show/TCTR20231005004
NCT06149871	Effectiveness of Individual Physical Activity Programs to Prevent Sarcopenia and Frailty Among Older Adults	ClinicalTrials.gov	https://clinicaltrials.gov/ct2/show/NCT06149871
IRCT20230727058944N1	Effect of exercise training on sarcopenia in elderlies	IRCT	http://en.irct.ir/trial/71635
NCT05985616	High Intensity Resistance Training and Possible Sarcopenia	ClinicalTrials.gov	https://clinicaltrials.gov/ct2/show/NCT05985616
ACTRN12623000800628	Does real-time feedback enhance resistance training outcomes for older adults?	ANZCTR	https://anzctr.org.au/ACTRN12623000800628.aspx
JPRN-UMIN000051128	Nutritional intervention study to maintain and improve ADL in older adults with diabetes	JPRN	https://center6.umin.ac.jp/cgi-open-bin/ctr_e/ctr_view.cgi?recptno=R000058293
RBR-7t7gnjk	A new proposal for Agility Training and Cognitive Training, simultaneously, in community-dwelling older adult	REBEC	http://ensaiosclinicos.gov.br/rg/RBR-7t7gnjk
NCT05870046	Effectiveness of Power Training in Older Women With Pre-sarcopenia	ClinicalTrials.gov	https://clinicaltrials.gov/ct2/show/NCT05870046
NCT05853874	Development of Sustainable Eating Pattern to Limit Malnutrition in Older Adults	ClinicalTrials.gov	https://clinicaltrials.gov/show/NCT05853874
NCT05809466	The Effect of a 12-week Self-composed Vegan Diet With or Without Concurrent Resistance Exercise on Thigh Muscle Volume in Older Adults	ClinicalTrials.gov	https://clinicaltrials.gov/ct2/show/NCT05809466
NCT05790863	Effects of Low-volume HIIT Versus MICT on Physical Performance in Older Adults With Possible Sarcopenia	ClinicalTrials.gov	https://clinicaltrials.gov/ct2/show/NCT05790863
ChiCTR2300068873	Effect of Diepu Gong Exercises on Falling Efficacy Among Elder Individuals with Sarcopenia	ChiCTR	https://www.chictr.org.cn/showproj.html?proj=190053
ACTRN12623000182695	Assessing the impact of walking with inflatable cuffs on fitness and function of older people	ANZCTR	https://anzctr.org.au/ACTRN12623000182695.aspx
NCT05710809	The SaVe Project-Sarcopenia and Vertigo in Aging Patients With Colorectal Cancer	ClinicalTrials.gov	https://clinicaltrials.gov/ct2/show/NCT05710809
NCT05694117	A Study of the Intervention Effect of a Hybrid Exercise Program on Elderly With Sarcopenia	ClinicalTrials.gov	https://clinicaltrials.gov/show/NCT05694117
NCT05767541	Pilates Exercises Versus Resistance Exercises Among Geriatric Population With Sarcopenia	ClinicalTrials.gov	https://clinicaltrials.gov/show/NCT05767541
NCT05691166	Reducing Falls With Progressive Resistance Training for the Oldest Old Adults With Sarcopenia	ClinicalTrials.gov	https://clinicaltrials.gov/ct2/show/NCT05691166
NCT05639231	An INtervention TO Improve MOBility of Older Hospitalized Patients	ClinicalTrials.gov	https://clinicaltrials.gov/ct2/show/NCT05639231
NCT05750888	Foot Core Exercise Program on Balance Control and Walking in Aged Sarcopenia	ClinicalTrials.gov	https://clinicaltrials.gov/show/NCT05750888
NCT05668975	The Effects of Inspiratory Muscle Training on Diaphragm Thickness, Inspiratory Muscle Strength and Exercise Capacity in Individuals With Sarcopenia	ClinicalTrials.gov	https://clinicaltrials.gov/show/NCT05668975
ChiCTR2200065577	Development and validation of adaptive exercise intervention techniques for sarcopenia	ChiCTR	https://www.chictr.org.cn/showproj.html?proj=150959
NCT05624333	Vegan Diets: the Short-term Effects on Daily Muscle Protein Synthesis Rates as Compared to Omnivorous Diets in Older Adults Assessed by D2O.	ClinicalTrials.gov	https://clinicaltrials.gov/show/NCT05624333
NCT05798169	Impact of Acute Hospitalisation and Resistance Training on Muscle Architecture and Physical Performance in Older Adults	ClinicalTrials.gov	https://clinicaltrials.gov/ct2/show/NCT05798169
NCT05570136	Functional Exercise for Sarcopenia	ClinicalTrials.gov	https://clinicaltrials.gov/ct2/show/NCT05570136
ChiCTR2200064080	Construction and application of blood flow restriction combined with aerobic exercise in older adults with sarcopenia	ChiCTR	https://www.chictr.org.cn/showproj.html?proj=178326
ChiCTR2200063921	Effect of Taijiquan intervention on postural stability in elderly patients with sarcopenia: a randomized controlled trail	ChiCTR	https://www.chictr.org.cn/showproj.html?proj=179011
NCT05542758	High-Intensity Interval Training for Older Adults	ClinicalTrials.gov	https://clinicaltrials.gov/ct2/show/NCT05542758
JPRN-UMIN000047661	Exercise habits and sarcopenia/locomotive syndrome	JPRN	https://center6.umin.ac.jp/cgi-open-bin/ctr_e/ctr_view.cgi?recptno=R000054344
NCT05497687	Strength-building Lifestyle-integrated Intervention	ClinicalTrials.gov	https://clinicaltrials.gov/ct2/show/NCT05497687
DRKS00029171	Chronic stress level and functional health in older adults: the impact of fear of falling	German Clinical Trials Register	http://drks.de/search/en/trial/DRKS00029171
RBR-37xt8f6	Effect of co-contraction training on muscle mass, torque and functional capacities in older people	REBEC	http://ensaiosclinicos.gov.br/rg/RBR-37xt8f6
ChiCTR2200060953	Construction and application of early warning and rehabilitation intervention technology system for primary sarcopenia based on neuroelectrophysiology and musculoskeletal ultrasound evaluation	ChiCTR	http://www.chictr.org.cn/showproj.aspx?proj=169440
ACTRN12622000692730	Evaluating the effectiveness of an early individualised targeted exercise protocol “STAY FIT in HOSPITAL” in preventing Hospital Associated Deconditioning	ANZCTR	https://anzctr.org.au/ACTRN12622000692730.aspx
NCT05360667	Using Exergame-based Program in Elders of Rural LTCF	ClinicalTrials.gov	https://clinicaltrials.gov/ct2/show/NCT05360667
NCT05294757	Development of Continuous Assessment of Frailty and Muscle Quality in Older Subjects: ECOFRAIL Protocol	ClinicalTrials.gov	https://clinicaltrials.gov/ct2/show/NCT05294757
NCT05286723	Effectiveness Multicomponent Exercise Programme in Older Subjects. A Pilot Study.	ClinicalTrials.gov	https://clinicaltrials.gov/show/NCT05286723
TCTR20220123001	The effectiveness of Tele-resistance exercise programing in patients with sarcopenia after hip fracture surgery	TCTR	https://www.thaiclinicaltrials.org/show/TCTR20220123001
NCT05224453	Integrated Physical Training With Protein Diet in Older Adults With Sarcopenia Symptoms.	ClinicalTrials.gov	https://clinicaltrials.gov/show/NCT05224453
ChiCTR2200055220	An exploratory study on the effect of short-term comprehensive muscle training on blood glucose stability in elderly patients with type 2 diabetic sarcopenia	ChiCTR	http://www.chictr.org.cn/showproj.aspx?proj=144657
JPRN-UMIN000046033	Physical function improvement effects of combination therapy with psychotherapy for behavior change and exercise in older adults with muscle weakness	JPRN	https://center6.umin.ac.jp/cgi-open-bin/ctr_e/ctr_view.cgi?recptno=R000052214
JPRN-UMIN000046042	A study on the preventive effect of exercise intervention on sarcopenia in Thai older people	JPRN	https://center6.umin.ac.jp/cgi-open-bin/ctr_e/ctr_view.cgi?recptno=R000052529
ACTRN12621001538831	Feasibility and effects of a pragmatic home-based resistance ‘exercise snacking’ program on physical function in older adults living independently.	ANZCTR	https://anzctr.org.au/ACTRN12621001538831.aspx
ChiCTR2100052718	Effect of resistance exercise on patients with geriatric sarcopenia complicated with mild cognitive impairment in some communities of Shanghai	ChiCTR	http://www.chictr.org.cn/showproj.aspx?proj=135936
ChiCTR2100052403	A study on the effect of multicomponent exercise intervention in the elderly with possible sarcopenia	ChiCTR	http://www.chictr.org.cn/showproj.aspx?proj=135677
ChiCTR2100052135	Study on intervention effect of exercise plan combing with peptide enteral nutrition intervention in sarcopenic elderly	ChiCTR	http://www.chictr.org.cn/showproj.aspx?proj=135743
ACTRN12621001388808	Nutrition and EXercise Telehealth care for Malnourished older adults post-hospital discharge (NEXT-M)	ANZCTR	https://anzctr.org.au/ACTRN12621001388808.aspx
NCT05145036	The Effect of Tai Chi Exercise Among Elders With Sarcopenia	ClinicalTrials.gov	https://clinicaltrials.gov/show/NCT05145036
ChiCTR2100051871	Clinical study of Baduanjin intervention on sarcopenia in the elderly	ChiCTR	http://www.chictr.org.cn/showproj.aspx?proj=133514
ChiCTR2100051482	Based on ''liver detoxifying spleen, kidney nourishing spleen'' to explore the influence of Wuqinxi on the body function of the elderly with sarcopenia	ChiCTR	http://www.chictr.org.cn/showproj.aspx?proj=134305
ChiCTR2100051178	Effect of vibration training vs. conventional resistance training on sarcopenia among community-dwelling older people with sarcopenia: 3-arm randomized controlled trial protocol	ChiCTR	http://www.chictr.org.cn/showproj.aspx?proj=133768
ChiCTR2100049896	A randomized controlled trial on the effect of elastic band resistance exercise in patients with sarcopenia	ChiCTR	http://www.chictr.org.cn/showproj.aspx?proj=131725
ChiCTR2100048874	Study on the effect of Internet + personalized intervention on improving the bone density of the elderly with sarcopenia	ChiCTR	http://www.chictr.org.cn/showproj.aspx?proj=130382
JPRN-UMIN000044687	Evaluation and prevention of diabetic osteosarcopenia in the elderly by nutritional intervention and physical activity advice: DOS study ( Diabetic OsteoSarcopenia study in the elderly): an open, single-arm, prospective, interventional study.	JPRN	https://center6.umin.ac.jp/cgi-open-bin/ctr_e/ctr_view.cgi?recptno=R000050959
NCT04948736	Multidisciplinary Combined Exercise and Nutrition Intervention for Sarcopenia	ClinicalTrials.gov	https://clinicaltrials.gov/show/NCT04948736
NCT04851262	Home-based Progressive Resistance Exercise to Enhance Physical Performance of Older Adults With Possible Sarcopenia	ClinicalTrials.gov	https://clinicaltrials.gov/ct2/show/NCT04851262
NCT04810312	Combined Exercise and Nutrition Intervention for Spinal Sarcopenia	ClinicalTrials.gov	https://clinicaltrials.gov/show/NCT04810312
NCT04796064	Low Versus High-Intensity Aerobic Training in Community-dwelling Older Men With Post-COVID 19 (SARS-CoV-2) Sarcopenia	ClinicalTrials.gov	https://clinicaltrials.gov/show/NCT04796064
NCT04806152	Sarcopenia and Combined-modality Exercise	ClinicalTrials.gov	https://clinicaltrials.gov/show/NCT04806152
ChiCTR2100043932	Effects of dietary intervention on sarcopenia and quality of life in maintenance hemodialysis patients based on a cross-theoretical model	ChiCTR	http://www.chictr.org.cn/showproj.aspx?proj=122769
ChiCTR2100042803	Effective of resistance training combined with blood flow restriction on sarcopenia among community-dwelling elderly Chinese people: a randomised controlled trial	ChiCTR	http://www.chictr.org.cn/showproj.aspx?proj=121166
JPRN-UMIN000042911	Effect of an accelerometer guided Intervention on lower limb muscle strength in older adults with sarcopenia	JPRN	https://center6.umin.ac.jp/cgi-open-bin/ctr_e/ctr_view.cgi?recptno=R000047994
NCT04641117	Time Efficient Exercise to Reverse Sarcopenia and Improve Cardio-metabolic Health	ClinicalTrials.gov	https://clinicaltrials.gov/show/NCT04641117
NCT04637789	The Whole Body Vibration for Sarcopenic Hospitalized Patients Aged 80+ Years	ClinicalTrials.gov	https://clinicaltrials.gov/show/NCT04637789
ACTRN12620001125910	Can 'strength snacking' offset losses of muscle mass and strength with physical inactivity in older adults?	ANZCTR	https://anzctr.org.au/ACTRN12620001125910.aspx
TCTR20201023002	Effect of physical activity in sarcopenic elderly among community-dwelling	TCTR	https://www.thaiclinicaltrials.org/show/TCTR20201023002
NCT04598464	Effect of Home-Based Exercise Program in Older Adults With Sarcopenia	ClinicalTrials.gov	https://clinicaltrials.gov/show/NCT04598464
NCT04574271	Multidimensional Intervention in Pre-frail Patients Older Than 70 Years	ClinicalTrials.gov	https://clinicaltrials.gov/show/NCT04574271
NCT04526327	Osteosarcopenia and Exercise	ClinicalTrials.gov	https://clinicaltrials.gov/show/NCT04526327
NCT04422665	Preventing Bed-rest Induced Muscle Loss in the Elderly	ClinicalTrials.gov	https://clinicaltrials.gov/show/NCT04422665
NCT04355299	A Short-term Mixed Exercise for Sarcopenic Hospitalized Aged 80+ Years	ClinicalTrials.gov	https://clinicaltrials.gov/show/NCT04355299
NCT04347447	Effect of Incorporating Lean Beef Into a Protein-rich Diet During Resistance Training on Muscle and Tendon Strength in Older Women	ClinicalTrials.gov	https://clinicaltrials.gov/ct2/show/NCT04347447
JPRN-UMIN000039435	Improvement in Cognitive and Motor Functions of Older Adults Following a VR Program Intervention: A Randomized Controlled Trial	JPRN	https://center6.umin.ac.jp/cgi-open-bin/ctr_e/ctr_view.cgi?recptno=R000044933
NCT04255745	The Impact of a Resistance Training Intervention on Blood Pressure Control in Older Adults With Sarcopenia	ClinicalTrials.gov	https://clinicaltrials.gov/ct2/show/NCT04255745
RBR-6cywff	Effects of the resistance exercise on muscle and vascular function in older adults with reduction of muscle strength and mass.	REBEC	http://ensaiosclinicos.gov.br/rg/RBR-6cywff
NCT04216368	Balance Trainning for Sarcopenic Inpatients Aged 80+ Years	ClinicalTrials.gov	https://clinicaltrials.gov/show/NCT04216368
RBR-35w9bw	Effects of whole-body vibration on biomarkers of the elderly at different stages of sarcopenia	REBEC	http://ensaiosclinicos.gov.br/rg/RBR-35w9bw
NCT03984994	Muscle Capillarization and Sarcopenia	ClinicalTrials.gov	https://clinicaltrials.gov/ct2/show/NCT03984994
NCT04099316	Effects of Eccentric Training Intervention in Older Adults	ClinicalTrials.gov	https://clinicaltrials.gov/show/NCT04099316
JPRN-UMIN000036614	Standardization and verification of exercise for sarcopenia -randomized controlled trial-	JPRN	https://center6.umin.ac.jp/cgi-open-bin/ctr_e/ctr_view.cgi?recptno=R000041712
ACTRN12619000585123	Lifting light weights with blood flow restriction to improve muscular fitness and functional abilities in older people	ANZCTR	https://anzctr.org.au/ACTRN12619000585123.aspx
NCT03809104	VR-based Rehabilitation in the Treatment and Prevention of Sarcopenia of Older Residents	ClinicalTrials.gov	https://clinicaltrials.gov/show/NCT03809104
NCT03834558	Imaging Biomarkers of the Effects of a Mixed Exercise Program	ClinicalTrials.gov	https://clinicaltrials.gov/show/NCT03834558
NCT03707145	FrAilty Care and wEll-funcTion in Community Dwelling Older Adults	ClinicalTrials.gov	https://clinicaltrials.gov/show/NCT03707145
NCT03629912	Bingocize: A Novel Mobile Application for Older Adult Health	ClinicalTrials.gov	https://clinicaltrials.gov/show/NCT03629912
NCT03453463	Exercise Effects on Sarco-Osteopenia in Older Men	ClinicalTrials.gov	https://clinicaltrials.gov/show/NCT03453463
NCT03443375	Exercise Periodization and Older Adults	ClinicalTrials.gov	https://clinicaltrials.gov/show/NCT03443375
NCT03671343	Physical Rehabilitation and Chronic Kidney Disease	ClinicalTrials.gov	https://clinicaltrials.gov/show/NCT03671343
NCT03297632	Improving Muscle Strength, Mass and Physical Function in Older Adults	ClinicalTrials.gov	https://clinicaltrials.gov/show/NCT03297632
NCT03258827	Outcome of Exercise With a Towel in Elderly With Sarcopenia	ClinicalTrials.gov	https://clinicaltrials.gov/show/NCT03258827
TCTR20170131001	Effects of the exercise with vascular occlusion on muscle function and microcirculation in older adults with sarcopenia.	TCTR	https://www.thaiclinicaltrials.org/show/TCTR20170131001
NCT03118050	Identifying Therapeutic Targets of Accelerated Sarcopenia	ClinicalTrials.gov	https://clinicaltrials.gov/ct2/show/NCT03118050
ChiCTR-INR-16009900	Study on the Application of Sports and Nutrition Comprehensive Intervention Model in the Prevention and Treatment of Sarcopenia	ChiCTR	http://www.chictr.org.cn/showproj.aspx?proj=16864
ACTRN12616001400459	The potential benefits of high and low carotenoid-rich fruits and vegetables on preserving skeletal muscle mass in overweight/obese older adults when placed on a weight loss diet.	ANZCTR	https://anzctr.org.au/ACTRN12616001400459.aspx
NCT02942992	Implementing Resistance Exercise to Reduce Frailty for Older Adult	ClinicalTrials.gov	https://clinicaltrials.gov/show/NCT02942992
RBR-5cc79w	Effect of physical exercise on strength, muscle mass, movement, functional capacity and inflammation in sarcopenic and non sarcopenic elderly	REBEC	http://ensaiosclinicos.gov.br/rg/RBR-5cc79w
RBR-5byjd7	Muscle exercises for weak elderly.	REBEC	http://ensaiosclinicos.gov.br/rg/RBR-5byjd7
RBR-8xkwyp	Effects of exercise using video game and nutritional guidance on musculoskeletal function in older women	REBEC	http://ensaiosclinicos.gov.br/rg/RBR-8xkwyp
NCT02681744	Sarcopenia, Obesity, and Resistance Training	ClinicalTrials.gov	https://clinicaltrials.gov/show/NCT02681744
NCT02628145	Effects of a Resistance Training Program in Older Women With Sarcopenia	ClinicalTrials.gov	https://clinicaltrials.gov/show/NCT02628145
ACTRN12615001153505	Muscling-up against disability in older adults with home care packages - Implementing an evidence-based progressive resistance training service model of care.	ANZCTR	https://anzctr.org.au/ACTRN12615001153505.aspx
NCT02582138	Multicomponent Intervention for Physical Frailty and Sarcopenia	ClinicalTrials.gov	https://clinicaltrials.gov/show/NCT02582138
NCT02530723	Functional Changes and Power Training in Older Women.	ClinicalTrials.gov	https://clinicaltrials.gov/show/NCT02530723
NCT02120586	Preventive Physiotherapy Intervention in Elderly People With Sarcopenia	ClinicalTrials.gov	https://clinicaltrials.gov/show/NCT02120586
JPRN-jRCT1090220163	The effect of the combination of resistance training and aerobic exercise on sarcopenia	JPRN	https://jrct.niph.go.jp/latest-detail/jRCT1090220163
NCT01874132	Study of the Long-term Effects of Exercise on Heath Indicators in Older People	ClinicalTrials.gov	https://clinicaltrials.gov/show/NCT01874132
NCT01829009	Resistance Exercise Effect on Physical Performance and Functional Status in Sarcopenic Older Women	ClinicalTrials.gov	http://clinicaltrials.gov/show/NCT01829009
NCT01883674	Milk and Milk-produce to Counteract the Loss of Muscle Mass and Function in Exercising Older Adults.	ClinicalTrials.gov	http://clinicaltrials.gov/show/NCT01883674
RBR-9p5q67	Land and aquatic strength exercises for obese old women with muscle weakness.	REBEC	http://ensaiosclinicos.gov.br/rg/RBR-9p5q67
RBR-9v9cwf	Interaction between genes of inflammatory mediators and the effects of physical exercise in older women	REBEC	http://ensaiosclinicos.gov.br/rg/RBR-9v9cwf
RBR-2g27zn	Effect of the physical training in community-dwelling older women: randomized clinical assay	REBEC	http://ensaiosclinicos.gov.br/rg/RBR-2g27zn
NCT01355861	Resistance Exercise for the Prevention of Age-related Sarcopenia	ClinicalTrials.gov	https://clinicaltrials.gov/show/NCT01355861
NCT05982067	MIndfulness-based Physical Exercise Program (MIPE Program) on Sarcopenia	ClinicalTrials.gov	https://clinicaltrials.gov/study/NCT05982067
NCT05705934	Investigation of The Effects of Holistic Group Exercise Program on Muscle Thickness and Physical Performance in Older Adults With Sarcopenia	ClinicalTrials.gov	https://clinicaltrials.gov/study/NCT05705934
NCT05687630	Effect of Technology-assisted Physical Therapy for Patient With High Risk of Sarcopenia	ClinicalTrials.gov	https://clinicaltrials.gov/study/NCT05687630
NCT05220670	Sarcopenia, Active Aging and Oral Microbiota. Effects of HIIT in Older Adults	ClinicalTrials.gov	https://clinicaltrials.gov/study/NCT05220670
NCT05767710	A Study of the Telerehabiliation Intervention Effect of the Tai Chi Exercise on Elderly With Sarcopenia	ClinicalTrials.gov	https://clinicaltrials.gov/study/NCT05767710
NCT06049914	Combined Exercise and Nutrition Intervention for Possible Sarcopenia Among Older Adults in Primary Care	ClinicalTrials.gov	https://clinicaltrials.gov/study/NCT06049914
NCT04770558	Effectiveness of Interactive Exergame in Older Adults With Sarcopenia	ClinicalTrials.gov	https://clinicaltrials.gov/study/NCT04770558
NCT02640963	Feasibility and Benefits of Group Based Exercise in Residential Aged Care Adults	ClinicalTrials.gov	https://clinicaltrials.gov/study/NCT02640963
NCT02278731	Exercise Protocols in Postural Balance Of Elderly Women	ClinicalTrials.gov	https://clinicaltrials.gov/study/NCT02278731
NCT06133894	Effect of Exercise-education Program PERMANENTO in Late Life	ClinicalTrials.gov	https://clinicaltrials.gov/study/NCT06133894
NCT03000907	Efficacy of an Intervention to Prevent Frailty in Obese Elderly People (PRE-FROB)	ClinicalTrials.gov	https://clinicaltrials.gov/study/NCT03000907
NCT03573583	Time Course Adaptations Using Deuterated Creatine (D3Cr) Method	ClinicalTrials.gov	https://clinicaltrials.gov/study/NCT03573583
NCT04053920	Resistance Exercise Training at Different Intensities	ClinicalTrials.gov	https://clinicaltrials.gov/study/NCT04053920
NCT03831841	Physical Fitness, Body Composition and Frailty in Elderly People.Exercise Program Effecsts. EXERNET Elder 3.0	ClinicalTrials.gov	https://clinicaltrials.gov/study/NCT03831841
NCT03963050	Successful Aging and Frailty	ClinicalTrials.gov	https://clinicaltrials.gov/study/NCT03963050
NCT02230839	Muscle Insulin Resistance in Aging (Mirage)	ClinicalTrials.gov	https://clinicaltrials.gov/study/NCT02230839
NCT02123641	Physical Activity as Intervention Against Age-related Loss of Muscle Mass and Function	ClinicalTrials.gov	https://clinicaltrials.gov/study/NCT02123641
NCT03771417	Resistance Exercise and Low-Intensity Physical Activity Breaks in Sedentary Time to Improve Muscle and Cardiometabolic Health	ClinicalTrials.gov	https://clinicaltrials.gov/study/NCT03771417
NCT03978572	Dual-benefits of Aerobic and Resistance Training	ClinicalTrials.gov	https://clinicaltrials.gov/study/NCT03978572
NCT03551132	Effects of Resistance Training on Physical Performance, Health and Quality of Life in Elderly (RTCHealth)	ClinicalTrials.gov	https://clinicaltrials.gov/study/NCT03551132
NCT00783159	Fit in the Aged by Professional Training	ClinicalTrials.gov	https://clinicaltrials.gov/study/NCT00783159
NCT01818609	Study of Inactivity on Metabolism of Elderly Muscles	ClinicalTrials.gov	https://clinicaltrials.gov/study/NCT01818609
NCT05727254	Agility Training for Older Adults to Improve Fall Risk Factors	ClinicalTrials.gov	https://clinicaltrials.gov/study/NCT05727254
NCT05123638	VR vs. Conventional Cycling Exercise for Geriatric Inpatient Physical Activation	ClinicalTrials.gov	https://clinicaltrials.gov/study/NCT05123638
NCT05810272	Impact of Postprandial 'Exercise Snacks' on Protein and Glucose Metabolism Following a Period of Step Reduction in Older Adults	ClinicalTrials.gov	https://clinicaltrials.gov/study/NCT05810272
NCT02090192	Effects of Whole-body Vibration in the Frail Elderly	ClinicalTrials.gov	https://clinicaltrials.gov/study/NCT02090192
NCT03138265	HIT Training in the Frail Elderly.	ClinicalTrials.gov	https://clinicaltrials.gov/study/NCT03138265
NCT05511311	Development of Frailty Prevention Clinic in Geriatric Comprehensive Clinic RSCM:	ClinicalTrials.gov	https://clinicaltrials.gov/study/NCT05511311
NCT03100175	Strength and Aerobic Training in Elderly Lymphoma Patients During Chemotherapy and Its Impact on Treatment Outcomes, Patients Functioning and Biological Markers of Aging	ClinicalTrials.gov	https://clinicaltrials.gov/study/NCT03100175
NCT03724461	Effects of Resistance Training With High vs. Light-moderate Loads on Muscle-tendon Function in the Elderly	ClinicalTrials.gov	https://clinicaltrials.gov/study/NCT03724461
NCT05744167	Blood Flow Restriction and High-intense Resistance Training in Aging: Interactions Between Neuroplasticity and Muscle	ClinicalTrials.gov	https://clinicaltrials.gov/study/NCT05744167
NCT05502445	The Nutritionist's Educational Intervention on the Protein Intake in Hospitalized Elderly People	ClinicalTrials.gov	https://clinicaltrials.gov/study/NCT05502445
NCT02912338	The Effectiveness of Lifestyle Intervention on Body Composition, Physical Performances and Quality of Life Among Elderly People in Long-term Care Facilities	ClinicalTrials.gov	https://clinicaltrials.gov/study/NCT02912338
NCT05549622	Impact of Diet on the Gut-Muscle Axis in Older Adults	ClinicalTrials.gov	https://clinicaltrials.gov/study/NCT05549622
NCT06361511	The Foods & Oil to Repair, Correct and Enhance Strength (FORCES) Study	ClinicalTrials.gov	https://clinicaltrials.gov/study/NCT06361511
NCT04127240	The Effect of the DASH Diet Containing Meat on Muscle and Metabolic Health in Older Adults	ClinicalTrials.gov	https://clinicaltrials.gov/study/NCT04127240
NCT06157385	The Effect of Culinary Medicine to Enhance Protein Intake on Muscle Quality in Older Adults	ClinicalTrials.gov	https://clinicaltrials.gov/study/NCT06157385
NCT05593978	Culinary Medicine to Enhance Protein Intake on Muscle Quality in Older Adults	ClinicalTrials.gov	https://clinicaltrials.gov/study/NCT05593978
NCT05731167	Validation and Application of a Multi-dimentional Frailty Assessment Tool-Cohort Intervention and Follow up	ClinicalTrials.gov	https://clinicaltrials.gov/study/NCT05731167
NCT01912482	Cardiorespiratory Training and Ventilatory Muscle Strength	ClinicalTrials.gov	https://clinicaltrials.gov/study/NCT01912482
